# Supplementary material for: Comparative Transcriptomics Reveals Jasmonic Acid-Associated Metabolism Related to Cotton Fiber Initiation
Source: PLoS One. 2015 Jun 16;10(6):e0129854. doi: 10.1371/journal.pone.0129854 (PMC4469610; doi:10.1371/journal.pone.0129854)
Supplement: S1 Table — (XLS) [file pone.0129854.s001.xls]

## Sheet: Sheet1
Table S1 Primers information of genes for qRT-PCR analysis
origin	functional annotation	Primer pairs (5’-3’)
28k_069_H08	allene oxide synthase	F:CTACACCGTTCATTAGCA
		R:TACACCACCGATTTCATC
28k_156_D09	allene oxide synthase	F:ATTCACATCACCTTTCCTAA
		R:GCTTGTAATTGGCTCAAC
28k_275_B02	lipoxygenase	F:CTACTGATATGGAATGCTCTC
		R:CCTACATGGACAGACTCA
28k_150_B07	lipoxygenase	F:CTCGGACTACTTACCATTTC
		R:TCACCTGCTCAGATGTAA
28k_299_E12	12-oxophytodienoate reductase 3	F:GCTCGGACTACTTACCAT
		R:CTCACCTGCTCAGATGTA
28k_236_A10	gh3 family protein	F:CCCTAACCCTAAGTAATGAT
		R:GGAAGTAAGCGATGAAGT
28k_086_B03	gh3 family protein	F:GCTGATTATGGTTCTTCTG
		R:TGCTCTTCAACATTCTCT
28K_001_D11	3-beta-hydroxy-delta5-steroid dehydrogenase	F:TTATACCTGTGCTGTTCG
		R:TGCTTGCCAATAGTAGAG
28k_141_D12	structural constituent of nuclear pore	F:TCGTGATGTTCTTCTTAGG
		R:CTGCTTCTTCTTCCATACT
28k_118_C05	putative arginine/serine-rich splicing factor	F:CTCGTCCTCAATATCACAT
		R:GAGAATCACCAGTCCTTC
28k_206_B07	60S ribosomal protein L30	F:TATCCTCCAACGACAATG
		R:TCATAACGAGAGCCAATC
28k_233_A03	benzoquinone reductase	F:CATCTGTTGAAGGTGTTG
		R:ATCATTCCGAATCTTGTTG
28k_164_D07	brassinosteroid insensitive 1-associated receptor kinase 1	F:ATTGACTGATGAAGATAGCA
		R:CTCGTACACAAGGTAATGA
29k_167_D03	cystathionine gamma-synthase	F:GCAGAGGAGAAGATAAGT
		R:ATAACAGTAGCCGAGATT
29k_096_A10	sterol 14-demethylase	F:GCTTTCTCGTATATTTCCT
		R:CATTCCAGTCAATCTCAG
28K_256_D11	auxin response transcription factor (ARF7)	F:GAGATATTGACACAGAGTTG
		R:TGAACATCCAGTCTTGAA
28K_057_D05	abc transporter family protein	F:ACACTGAATCTTGGACTT
		R:ACTACCACGATAACTGATAA
28K_179_F11	LTP	F:GCAAGTATTTTCCTTACACG
		R:TACACAACGCATAACTCTGG
Gorai.004G046100	GhAOC	F:CAAACTCCAACACTTTCTCA
		R:CTCTCATTCAACTCATACACAT
Gorai.004G046300	AOC2	F:ATCTACTTCCACTCTTCCT
		R:GCCATTCCTTCTTCTTCTA
Gorai.004G046400	AOC3	F:AACGGATAGGAATAACATCA
		R:CTGGTAAGTCAAGTAAGGT
Gorai.008G185600	AOC4	F:TAGCATTAGCGTTGTTGA
		R:CCAGATGTCCTTGTTTAGT
	His3	F:CCAACAGAGAGAAGATGACT
		R:ATGTCTCTTACAATTTCCCG
