# Supplementary material for: Comparative Transcriptomics Reveals Jasmonic Acid-Associated Metabolism Related to Cotton Fiber Initiation
Source: PLoS One. 2015 Jun 16;10(6):e0129854. doi: 10.1371/journal.pone.0129854 (PMC4469610; doi:10.1371/journal.pone.0129854)
Supplement: S2 Table — (XLS) [file pone.0129854.s002.xls]

## Sheet: Sheet1
Table S2 Complete information on over-represented GO terms within XinWX and XinFLM.
Developmental stage comparison	Process upregulated in XinWX or XinFLM	GO annotation	Functional categories	FDR
0vs -1dpa up in 0dpa	XinFLM	GO:0009813	flavonoid biosynthetic process	2.29766e-16
		GO:0009812	flavonoid metabolic process	8.65706e-16
		GO:0009698	phenylpropanoid metabolic process	8.65706e-16
		GO:0019748	secondary metabolic process	1.12047e-15
		GO:0009699	phenylpropanoid biosynthetic process	5.45954e-14
		GO:0044550	secondary metabolite biosynthetic process	1.39583e-12
		GO:0006725	cellular aromatic compound metabolic process	3.83849e-10
		GO:0019438	aromatic compound biosynthetic process	1.50254e-09
		GO:0005975	carbohydrate metabolic process	6.74168e-07
		GO:0005985	sucrose metabolic process	4.79342e-06
		GO:0006006	glucose metabolic process	0.000103045
		GO:0055114	oxidation-reduction process	0.000103045
		GO:0009311	oligosaccharide metabolic process	0.000114427
		GO:0005984	disaccharide metabolic process	0.00015562
		GO:0080167	response to karrikin	0.000488537
		GO:0019318	hexose metabolic process	0.000604101
		GO:0006096	glycolysis	0.000613245
		GO:0016137	glycoside metabolic process	0.000937685
		GO:0005996	monosaccharide metabolic process	0.00232504
		GO:0010231	maintenance of seed dormancy	0.00328342
		GO:0016052	carbohydrate catabolic process	0.00469655
		GO:0006007	glucose catabolic process	0.00485555
		GO:0046365	monosaccharide catabolic process	0.00485555
		GO:0019320	hexose catabolic process	0.00485555
		GO:0060416	response to growth hormone stimulus	0.0053632
		GO:0000280	nuclear division	0.0058613
		GO:0008152	metabolic process	0.00646907
		GO:0010023	proanthocyanidin biosynthetic process	0.0081146
		GO:0043434	response to peptide hormone stimulus	0.0081146
		GO:0051301	cell division	0.00965407
		GO:0005618	cell wall	0.0237202
		GO:0030312	external encapsulating structure	0.0264075
		GO:0005576	extracellular region	0.0264075
		GO:0000087	M phase of mitotic cell cycle	0.0264075
		GO:0007067	mitosis	0.0264075
		GO:0009877	nodulation	0.0414869
		GO:0048285	organelle fission	0.0437623
		GO:0016830	carbon-carbon lyase activity	0.0431078
		GO:0016829	lyase activity	0.000823303
		GO:0030976	thiamine pyrophosphate binding	0.00123265
		GO:0004737	pyruvate decarboxylase activity	0.000349031
		GO:0016405	CoA-ligase activity	0.0437623
		GO:0003860	3-hydroxyisobutyryl-CoA hydrolase activity	0.0482104
		GO:0003824	catalytic activity	0.000103045
		GO:0033788	leucoanthocyanidin reductase activity	0.0482104
		GO:0016701	oxidoreductase activity, acting on single donors with incorporation of molecular oxygen	0.00371376
		GO:0016289	CoA hydrolase activity	0.00608994
		GO:0016210	naringenin-chalcone synthase activity	2.29766e-16
		GO:0016157	sucrose synthase activity	4.10789e-08
		GO:0016746	transferase activity, transferring acyl groups	1.06899e-07
		GO:0016747	transferase activity, transferring acyl groups other than amino-acyl groups	4.44206e-07
		GO:0019310	inositol catabolic process	0.0482104
	XinWX	GO:0000280	nuclear division	0.00364248
		GO:0009698	phenylpropanoid metabolic process	0.00364248
		GO:0000087	M phase of mitotic cell cycle	0.00751986
		GO:0007067	mitosis	0.00751986
		GO:0019748	secondary metabolic process	0.00751986
		GO:0009813	flavonoid biosynthetic process	0.00751986
		GO:0048285	organelle fission	0.00751986
		GO:0016210	naringenin-chalcone synthase activity	0.00853145
		GO:0000279	M phase	0.00880233
		GO:0007049	cell cycle	0.00898406
		GO:0009812	flavonoid metabolic process	0.00898406
		GO:0022402	cell cycle process	0.00898406
		GO:0022403	cell cycle phase	0.0261058
		GO:0051301	cell division	0.0261058
		GO:0003777	microtubule motor activity	0.0419148
		GO:0006725	cellular aromatic compound metabolic process	0.0419148
		GO:0000278	mitotic cell cycle	0.046582
		GO:0009699	phenylpropanoid biosynthetic process	0.0490237
0vs. -1dpa up in -1dpa	XinFLM	GO:0006529	asparagine biosynthetic process	0.000134032
		GO:0006528	asparagine metabolic process	0.000134032
		GO:0004066	asparagine synthase (glutamine-hydrolyzing) activity	0.000134032
		GO:0009743	response to carbohydrate stimulus	0.000253958
		GO:0042221	response to chemical stimulus	0.0013498
		GO:0010033	response to organic substance	0.00135571
		GO:0043617	cellular response to sucrose starvation	0.00199378
		GO:0010200	response to chitin	0.00735483
		GO:0009750	response to fructose stimulus	0.0117251
		GO:0016884	carbon-nitrogen ligase activity, with glutamine as amido-N-donor	0.0119645
		GO:0009749	response to glucose stimulus	0.0316311
		GO:0009725	response to hormone stimulus	0.0359144
		GO:0009719	response to endogenous stimulus	0.0359144
		GO:0009746	response to hexose stimulus	0.0359144
		GO:0034284	response to monosaccharide stimulus	0.0359144
	XinWX	GO:0010200	response to chitin	5.57983e-09
		GO:0042221	response to chemical stimulus	5.00097e-05
		GO:0009743	response to carbohydrate stimulus	0.000116356
		GO:0010033	response to organic substance	0.000833959
		GO:0000169	activation of MAPK activity involved in osmosensory signaling pathway	0.000833959
		GO:0050896	response to stimulus	0.000833959
		GO:0052317	camalexin metabolic process	0.000833959
		GO:0010120	camalexin biosynthetic process	0.000833959
		GO:0080135	regulation of cellular response to stress	0.00209969
		GO:0052315	phytoalexin biosynthetic process	0.00213547
		GO:0009700	indole phytoalexin biosynthetic process	0.00213547
		GO:0046217	indole phytoalexin metabolic process	0.00213547
		GO:0006796	phosphate-containing compound metabolic process	0.00328248
		GO:0006793	phosphorus metabolic process	0.00328248
		GO:0052314	phytoalexin metabolic process	0.00328284
		GO:0071395	cellular response to jasmonic acid stimulus	0.00328284
		GO:0009867	jasmonic acid mediated signaling pathway	0.00328284
		GO:0009607	response to biotic stimulus	0.00431179
		GO:0004707	MAP kinase activity	0.00440569
		GO:0009611	response to wounding	0.00440569
		GO:0009863	salicylic acid mediated signaling pathway	0.00468545
		GO:0009738	abscisic acid mediated signaling pathway	0.00485686
		GO:0071446	cellular response to salicylic acid stimulus	0.00485686
		GO:0009737	response to abscisic acid stimulus	0.00485686
		GO:0010374	stomatal complex development	0.00530052
		GO:0051707	response to other organism	0.00590398
		GO:0009755	hormone-mediated signaling pathway	0.00665584
		GO:0006468	protein phosphorylation	0.00673406
		GO:0080136	priming of cellular response to stress	0.00673406
		GO:0004713	protein tyrosine kinase activity	0.00673406
		GO:0071215	cellular response to abscisic acid stimulus	0.00673406
		GO:0051704	multi-organism process	0.00731784
		GO:0032870	cellular response to hormone stimulus	0.00906043
		GO:0071495	cellular response to endogenous stimulus	0.00906043
		GO:0071310	cellular response to organic substance	0.0317998
		GO:0000187	activation of MAPK activity	0.0126879
		GO:0071902	positive regulation of protein serine/threonine kinase activity	0.0126879
		GO:0043406	positive regulation of MAP kinase activity	0.0126879
		GO:0051245	negative regulation of cellular defense response	0.015773
		GO:0043495	protein anchor	0.015773
		GO:0032147	activation of protein kinase activity	0.0166479
		GO:0042430	indole-containing compound metabolic process	0.0170334
		GO:0016311	dephosphorylation	0.0232016
		GO:0055085	transmembrane transport	0.0241193
		GO:0009725	response to hormone stimulus	0.0256106
		GO:0009719	response to endogenous stimulus	0.0256824
		GO:0045860	positive regulation of protein kinase activity	0.0256106
		GO:2000037	regulation of stomatal complex patterning	0.0256106
		GO:0033674	positive regulation of kinase activity	0.0256106
		GO:0004714	transmembrane receptor protein tyrosine kinase activity	0.0287739
		GO:0001934	positive regulation of protein phosphorylation	0.0287739
		GO:0042327	positive regulation of phosphorylation	0.0287739
		GO:0010562	positive regulation of phosphorus metabolic process	0.0287739
		GO:0045937	positive regulation of phosphate metabolic process	0.0287739
		GO:0010375	stomatal complex patterning	0.0287739
		GO:0000299	integral to membrane of membrane fraction	0.0317998
		GO:0031201	SNARE complex	0.0317998
		GO:0033884	phosphoethanolamine/phosphocholine phosphatase activity	0.0317998
		GO:2000038	regulation of stomatal complex development	0.0327271
		GO:0043405	regulation of MAP kinase activity	0.0327271
		GO:0008447	L-ascorbate oxidase activity	0.0333785
		GO:0005484	SNAP receptor activity	0.0368018
		GO:0051347	positive regulation of transferase activity	0.0386867
		GO:0042435	indole-containing compound biosynthetic process	0.0398099
		GO:0009415	response to water	0.0419021
		GO:0006952	defense response	0.0436256
		GO:0004672	protein kinase activity	0.0454986
		GO:0061025	membrane fusion	0.0454986
		GO:0006944	cellular membrane fusion	0.0454986
		GO:0080134	regulation of response to stress	0.0454986
1vs. 0dpa up in 0dpa	XinFLM	GO:0042221	response to chemical stimulus	0.01595
	XinWX	NA	NA	NA
1vs. 0dpa up in 1dpa	XinFLM	NA	NA	NA
	XinWX	NA	NA	NA
1vs.-1dpa up in 1dpa	XinFLM	GO:0042026	protein refolding	9.29489e-06
		GO:0055114	oxidation-reduction process	2.39245e-05
		GO:0003824	catalytic activity	4.11931e-05
		GO:0009813	flavonoid biosynthetic process	5.79318e-05
		GO:0044281	small molecule metabolic process	8.3305e-05
		GO:0016210	naringenin-chalcone synthase activity	0.000143068
		GO:0009812	flavonoid metabolic process	0.000148442
		GO:0005975	carbohydrate metabolic process	0.000170075
		GO:0005507	copper ion binding	0.000347165
		GO:0019752	carboxylic acid metabolic process	0.000347165
		GO:0043436	oxoacid metabolic process	0.000347165
		GO:0006082	organic acid metabolic process	0.000347165
		GO:0051131	chaperone-mediated protein complex assembly	0.000368848
		GO:0042180	cellular ketone metabolic process	0.000389965
		GO:0080167	response to karrikin	0.000463744
		GO:0016746	transferase activity, transferring acyl groups	0.000489183
		GO:0009698	phenylpropanoid metabolic process	0.000819048
		GO:0019748	secondary metabolic process	0.00157092
		GO:0016491	oxidoreductase activity	0.00195801
		GO:0005576	extracellular region	0.00195801
		GO:0019166	trans-2-enoyl-CoA reductase (NADPH) activity	0.00224748
		GO:0050343	trans-2-enoyl-CoA reductase (NAD+) activity	0.00224748
		GO:0009922	fatty acid elongase activity	0.00269668
		GO:0016052	carbohydrate catabolic process	0.00276017
		GO:0006725	cellular aromatic compound metabolic process	0.00276017
		GO:0044282	small molecule catabolic process	0.00304175
		GO:0006006	glucose metabolic process	0.00376277
		GO:0009699	phenylpropanoid biosynthetic process	0.00376397
		GO:0016642	oxidoreductase activity, acting on the CH-NH2 group of donors, disulfide as acceptor	0.00376397
		GO:0004375	glycine dehydrogenase (decarboxylating) activity	0.00376397
		GO:0016157	sucrose synthase activity	0.00391138
		GO:0008115	sarcosine oxidase activity	0.00391138
		GO:0019310	inositol catabolic process	0.00391138
		GO:0008152	metabolic process	0.00460175
		GO:0016053	organic acid biosynthetic process	0.00566778
		GO:0046394	carboxylic acid biosynthetic process	0.00566778
		GO:0003865	3-oxo-5-alpha-steroid 4-dehydrogenase activity	0.00566778
		GO:0033765	steroid dehydrogenase activity, acting on the CH-CH group of donors	0.00566778
		GO:0019464	glycine decarboxylation via glycine cleavage system	0.00566778
		GO:0010025	wax biosynthetic process	0.00684348
		GO:0016747	transferase activity, transferring acyl groups other than amino-acyl groups	0.00685571
		GO:0006096	glycolysis	0.00765996
		GO:0006520	cellular amino acid metabolic process	0.0079612
		GO:0009923	fatty acid elongase complex	0.00853859
		GO:0006007	glucose catabolic process	0.00853859
		GO:0046365	monosaccharide catabolic process	0.00853859
		GO:0019320	hexose catabolic process	0.00853859
		GO:0005985	sucrose metabolic process	0.00960219
		GO:0010166	wax metabolic process	0.00960219
		GO:0050113	inositol oxygenase activity	0.0101196
		GO:0006732	coenzyme metabolic process	0.0101844
		GO:0044550	secondary metabolite biosynthetic process	0.0138662
		GO:0016229	steroid dehydrogenase activity	0.0141697
		GO:0006546	glycine catabolic process	0.0141697
		GO:0009071	serine family amino acid catabolic process	0.0141697
		GO:0019318	hexose metabolic process	0.0189265
		GO:0031225	anchored to membrane	0.0212789
		GO:0006869	lipid transport	0.0245965
		GO:0044283	small molecule biosynthetic process	0.0275104
		GO:0019438	aromatic compound biosynthetic process	0.0299452
		GO:0010876	lipid localization	0.0300358
		GO:0010038	response to metal ion	0.0300358
		GO:0003777	microtubule motor activity	0.0305572
		GO:0044429	mitochondrial part	0.0307908
		GO:0007005	mitochondrion organization	0.0320489
		GO:0009063	cellular amino acid catabolic process	0.0320489
		GO:0046658	anchored to plasma membrane	0.0325737
		GO:0004566	beta-glucuronidase activity	0.0342243
		GO:0006522	alanine metabolic process	0.0342243
		GO:0009078	pyruvate family amino acid metabolic process	0.0342243
		GO:0060416	response to growth hormone stimulus	0.0342243
		GO:0016054	organic acid catabolic process	0.0365196
		GO:0046395	carboxylic acid catabolic process	0.0365196
		GO:0005618	cell wall	0.0367863
		GO:0008483	transaminase activity	0.0370783
		GO:0006084	acetyl-CoA metabolic process	0.0399701
		GO:0009069	serine family amino acid metabolic process	0.0440297
		GO:0030312	external encapsulating structure	0.0456129
		GO:0005960	glycine cleavage complex	0.0466146
		GO:0048046	apoplast	0.0466146
		GO:0046912	transferase activity, transferring acyl groups, acyl groups converted into alkyl on transfer	0.0466146
		GO:0051186	cofactor metabolic process	0.0471593
		GO:0043434	response to peptide hormone stimulus	0.0496152
		GO:0016647	oxidoreductase activity, acting on the CH-NH group of donors, oxygen as acceptor	0.0496152
	XinWX	NA	NA	NA
1vs. -1dpa up in -1dpa	XinFLM	GO:0010200	response to chitin	8.22765e-10
		GO:0009743	response to carbohydrate stimulus	2.01429e-09
		GO:0010033	response to organic substance	6.02965e-08
		GO:0042221	response to chemical stimulus	6.69845e-07
		GO:0050896	response to stimulus	0.000189702
		GO:0009312	oligosaccharide biosynthetic process	0.00116659
		GO:0009725	response to hormone stimulus	0.0041693
		GO:0009719	response to endogenous stimulus	0.0041693
		GO:0009311	oligosaccharide metabolic process	0.0045995
		GO:0009755	hormone-mediated signaling pathway	0.0083385
		GO:0032870	cellular response to hormone stimulus	0.00840104
		GO:0071495	cellular response to endogenous stimulus	0.00840104
		GO:0071310	cellular response to organic substance	0.0234515
		GO:0070887	cellular response to chemical stimulus	0.0312387
		GO:0016758	transferase activity, transferring hexosyl groups	0.0312387
		GO:0005102	receptor binding	0.034321
		GO:0046423	allene-oxide cyclase activity	0.00549719
		GO:0033612	receptor serine/threonine kinase binding	0.0234515
	XinWX	NA	NA	NA
