# Supplementary material for: Comparative Transcriptomics Reveals Jasmonic Acid-Associated Metabolism Related to Cotton Fiber Initiation
Source: PLoS One. 2015 Jun 16;10(6):e0129854. doi: 10.1371/journal.pone.0129854 (PMC4469610; doi:10.1371/journal.pone.0129854)
Supplement: S3 Table — (XLS) [file pone.0129854.s003.xls]

## Sheet: Sheet1
Table S3 Complete information on over-represented GO terms between XinWX and XinFLM.
Developmental stage		GO annotation	Functional Categories	FDR
-1 DPA	up in XinFLM	GO:0006529	asparagine biosynthetic process	8.56396e-10
		GO:0006528	asparagine metabolic process	8.56396e-10
		GO:0004066	asparagine synthase (glutamine-hydrolyzing) activity	8.56396e-10
		GO:0043617	cellular response to sucrose starvation	1.82398e-09
		GO:0016762	xyloglucan:xyloglucosyl transferase activity	4.06607e-08
		GO:0016884	carbon-nitrogen ligase activity, with glutamine as amido-N-donor	4.12474e-05
		GO:0009646	response to absence of light	0.000120258
		GO:0009066	aspartate family amino acid metabolic process	0.000167915
		GO:0009067	aspartate family amino acid biosynthetic process	0.000216303
		GO:0009750	response to fructose stimulus	0.000496563
		GO:0009743	response to carbohydrate stimulus	0.000496563
		GO:0016798	hydrolase activity, acting on glycosyl bonds	0.000772626
		GO:0009749	response to glucose stimulus	0.00249389
		GO:0009744	response to sucrose stimulus	0.00359999
		GO:0009746	response to hexose stimulus	0.00390857
		GO:0034284	response to monosaccharide stimulus	0.00390857
		GO:0034285	response to disaccharide stimulus	0.00392638
		GO:0009063	cellular amino acid catabolic process	0.00738528
		GO:0004553	hydrolase activity, hydrolyzing O-glycosyl compounds	0.0112853
		GO:0006541	glutamine metabolic process	0.0115961
		GO:0016711	flavonoid 3'-monooxygenase activity	0.0115961
		GO:0006073	cellular glucan metabolic process	0.0161676
		GO:0009642	response to light intensity	0.0256096
		GO:0004451	isocitrate lyase activity	0.0294128
		GO:0001522	pseudouridine synthesis	0.0445472
	up in XinWX	GO:0006096	glycolysis	4.23694e-13
		GO:0006006	glucose metabolic process	2.03995e-11
		GO:0055114	oxidation-reduction process	2.27485e-11
		GO:0006007	glucose catabolic process	4.34074e-11
		GO:0046365	monosaccharide catabolic process	4.34074e-11
		GO:0019320	hexose catabolic process	4.34074e-11
		GO:0016052	carbohydrate catabolic process	3.12889e-10
		GO:0006091	generation of precursor metabolites and energy	3.12889e-10
		GO:0019318	hexose metabolic process	3.99743e-10
		GO:0004332	fructose-bisphosphate aldolase activity	7.50283e-10
		GO:0005996	monosaccharide metabolic process	8.67838e-09
		GO:0016832	aldehyde-lyase activity	4.78456e-07
		GO:0005975	carbohydrate metabolic process	1.06261e-06
		GO:0006950	response to stress	1.43288e-06
		GO:0006098	pentose-phosphate shunt	6.12968e-06
		GO:0006740	NADPH regeneration	1.00132e-05
		GO:0016830	carbon-carbon lyase activity	1.5022e-05
		GO:0006739	NADP metabolic process	1.5022e-05
		GO:0050896	response to stimulus	2.76578e-05
		GO:0016829	lyase activity	2.9009e-05
		GO:0046496	nicotinamide nucleotide metabolic process	3.92379e-05
		GO:0016491	oxidoreductase activity	5.02495e-05
		GO:0072524	pyridine-containing compound metabolic process	6.12506e-05
		GO:0019362	pyridine nucleotide metabolic process	6.12506e-05
		GO:0006733	oxidoreduction coenzyme metabolic process	0.000131085
		GO:0007585	respiratory gaseous exchange	0.00018272
		GO:0003824	catalytic activity	0.000252147
		GO:0044281	small molecule metabolic process	0.000524232
		GO:0016157	sucrose synthase activity	0.000709612
		GO:0046686	response to cadmium ion	0.000875954
		GO:0019419	sulfate reduction	0.00103986
		GO:0042221	response to chemical stimulus	0.00134273
		GO:0004604	phosphoadenylyl-sulfate reductase (thioredoxin) activity	0.00138327
		GO:0046506	sulfolipid biosynthetic process	0.00138327
		GO:0046505	sulfolipid metabolic process	0.00138327
		GO:0009973	adenylyl-sulfate reductase activity	0.00138327
		GO:0004737	pyruvate decarboxylase activity	0.00171557
		GO:0005576	extracellular region	0.00342435
		GO:0010038	response to metal ion	0.00411929
		GO:0001666	response to hypoxia	0.00411929
		GO:0070482	response to oxygen levels	0.00411929
		GO:0036293	response to decreased oxygen levels	0.00411929
		GO:0010035	response to inorganic substance	0.00416174
		GO:0045181	glutamate synthase activity, NADH or NADPH as acceptor	0.00426728
		GO:0016040	glutamate synthase (NADH) activity	0.00426728
		GO:0019676	ammonia assimilation cycle	0.00426728
		GO:0019752	carboxylic acid metabolic process	0.00528484
		GO:0043436	oxoacid metabolic process	0.00528484
		GO:0006082	organic acid metabolic process	0.00528814
		GO:0030976	thiamine pyrophosphate binding	0.00571236
		GO:0042180	cellular ketone metabolic process	0.00605571
		GO:0044429	mitochondrial part	0.00605571
		GO:0006732	coenzyme metabolic process	0.00683853
		GO:0080167	response to karrikin	0.00727506
		GO:0008152	metabolic process	0.00831518
		GO:0005740	mitochondrial envelope	0.00865765
		GO:0005985	sucrose metabolic process	0.0119278
		GO:0048037	cofactor binding	0.014179
		GO:0032440	2-alkenal reductase [NAD(P)] activity	0.014179
		GO:0015930	glutamate synthase activity	0.015374
		GO:0050236	pyridoxine:NADP 4-dehydrogenase activity	0.015374
		GO:0051538	3 iron, 4 sulfur cluster binding	0.015374
		GO:0048046	apoplast	0.0175211
		GO:0009056	catabolic process	0.0193756
		GO:0016036	cellular response to phosphate starvation	0.020617
		GO:0006970	response to osmotic stress	0.0210597
		GO:0006094	gluconeogenesis	0.021758
		GO:0009651	response to salt stress	0.0257533
		GO:0006536	glutamate metabolic process	0.0257533
		GO:0000287	magnesium ion binding	0.0267468
		GO:0046508	hydrolase activity, acting on carbon-sulfur bonds	0.0350293
		GO:0046507	UDPsulfoquinovose synthase activity	0.0350293
		GO:0033741	adenylyl-sulfate reductase (glutathione) activity	0.0350293
		GO:0006537	glutamate biosynthetic process	0.0350293
		GO:0009247	glycolipid biosynthetic process	0.0395192
		GO:0016701	oxidoreductase activity, acting on single donors with incorporation of molecular oxygen	0.0450006
		GO:0050662	coenzyme binding	0.0461794
		GO:0019842	vitamin binding	0.0461794
		GO:0015114	phosphate ion transmembrane transporter activity	0.0461794
		GO:0022804	active transmembrane transporter activity	0.0473087
		GO:0004807	triose-phosphate isomerase activity	0.0473087
		GO:0055085	transmembrane transport	0.0480835
		GO:0051186	cofactor metabolic process	0.0486068
0 DPA	up in XinFLM	GO:0010200	response to chitin	0.000103368
		GO:0006952	defense response	0.000244173
		GO:0006869	lipid transport	0.000244173
		GO:0010876	lipid localization	0.000244173
		GO:0008289	lipid binding	0.000304349
		GO:0005576	extracellular region	0.0070172
		GO:0071702	organic substance transport	0.0070172
		GO:0009743	response to carbohydrate stimulus	0.0255024
		GO:0052317	camalexin metabolic process	0.0332641
		GO:0010120	camalexin biosynthetic process	0.0332641
		GO:0080167	response to karrikin	0.0361581
		GO:0060862	negative regulation of floral organ abscission	0.0375159
		GO:0060860	regulation of floral organ abscission	0.0375159
		GO:0001522	pseudouridine synthesis	0.0431686
		GO:0016866	intramolecular transferase activity	0.0431686
		GO:0052315	phytoalexin biosynthetic process	0.0474957
		GO:0009700	indole phytoalexin biosynthetic process	0.0474957
		GO:0046217	indole phytoalexin metabolic process	0.0474957
	up in XinWX	GO:0018298	protein-chromophore linkage	0.0119341
		GO:0009765	photosynthesis, light harvesting	0.0290506
		GO:0019310	inositol catabolic process	0.0290506
		GO:0009523	photosystem II	0.0119341
		GO:0030076	light-harvesting complex	0.0126717
		GO:0009521	photosystem	0.0290506
		GO:0009522	photosystem I	0.0290506
		GO:0009782	photosystem I antenna complex	0.0290506
		GO:0016168	chlorophyll binding	0.00358021
		GO:0050236	pyridoxine:NADP 4-dehydrogenase activity	0.00358021
		GO:0004033	aldo-keto reductase (NADP) activity	0.0304308
		GO:0050113	inositol oxygenase activity	0.0482977
1 DPA	up in XinFLM	GO:0006869	lipid transport	2.40342e-07
		GO:0010876	lipid localization	2.40342e-07
		GO:0005576	extracellular region	2.40342e-07
		GO:0008289	lipid binding	0.000302071
		GO:0046593	mandelonitrile lyase activity	0.00355049
		GO:0071702	organic substance transport	0.0038909
		GO:0050625	2-hydroxy-1,4-benzoquinone reductase activity	0.00452825
		GO:0047412	N-(long-chain-acyl)ethanolamine deacylase activity	0.0350769
		GO:0052689	carboxylic ester hydrolase activity	0.0350769
		GO:0042335	cuticle development	0.0431229
		GO:0048046	apoplast	0.0447952
	up in XinWX	GO:0006596	polyamine biosynthetic process	9.29939e-05
		GO:0009642	response to light intensity	9.29939e-05
		GO:0006595	polyamine metabolic process	9.29939e-05
		GO:0050896	response to stimulus	9.84434e-05
		GO:0045181	glutamate synthase activity, NADH or NADPH as acceptor	9.84434e-05
		GO:0016040	glutamate synthase (NADH) activity	9.84434e-05
		GO:0019676	response to light intensity	9.84434e-05
		GO:0016831	carboxy-lyase activity	0.000212286
		GO:0006950	response to stress	0.000212286
		GO:0042538	hyperosmotic salinity response	0.000212286
		GO:0042221	response to chemical stimulus	0.000212286
		GO:0006597	spermine biosynthetic process	0.000212286
		GO:0004014	adenosylmethionine decarboxylase activity	0.000212286
		GO:0008215	spermine metabolic process	0.000212286
		GO:0046423	allene-oxide cyclase activity	0.000212286
		GO:0007585	respiratory gaseous exchange	0.000212286
		GO:0015114	phosphate ion transmembrane transporter activity	0.000399174
		GO:0015930	glutamate synthase activity	0.000528687
		GO:0051538	3 iron, 4 sulfur cluster binding	0.000528687
		GO:0006972	hyperosmotic response	0.000574385
		GO:0015075	ion transmembrane transporter activity	0.000914218
		GO:0022804	active transmembrane transporter activity	0.000914218
		GO:0009743	response to carbohydrate stimulus	0.00136595
		GO:0015291	secondary active transmembrane transporter activity	0.00148828
		GO:0004604	phosphoadenylyl-sulfate reductase (thioredoxin) activity	0.00148828
		GO:0009973	adenylyl-sulfate reductase activity	0.00148828
		GO:0005315	inorganic phosphate transmembrane transporter activity	0.00162701
		GO:0006537	glutamate biosynthetic process	0.00162701
		GO:0009644	response to high light intensity	0.00203365
		GO:0009309	amine biosynthetic process	0.00216682
		GO:0042401	cellular biogenic amine biosynthetic process	0.00216682
		GO:0006529	asparagine biosynthetic process	0.00237762
		GO:0006528	asparagine metabolic process	0.00237762
		GO:0004066	asparagine synthase (glutamine-hydrolyzing) activity	0.00237762
		GO:0009628	response to abiotic stimulus	0.00252703
		GO:0022857	transmembrane transporter activity	0.00313958
		GO:0022891	substrate-specific transmembrane transporter activity	0.00324772
		GO:0005215	transporter activity	0.00376259
		GO:0008756	o-succinylbenzoate-CoA ligase activity	0.00518127
		GO:0031669	cellular response to nutrient levels	0.00518127
		GO:0009267	cellular response to starvation	0.00608331
		GO:0016830	carbon-carbon lyase activity	0.00663057
		GO:0016639	oxidoreductase activity, acting on the CH-NH2 group of donors, NAD or NADP as acceptor	0.00707636
		GO:0006541	glutamine metabolic process	0.00714981
		GO:0003962	cystathionine gamma-synthase activity	0.00818889
		GO:0009939	positive regulation of gibberellic acid mediated signaling pathway	0.00818889
		GO:0016208	AMP binding	0.00921926
		GO:0015103	inorganic anion transmembrane transporter activity	0.0100344
		GO:0042594	response to starvation	0.0103146
		GO:0009651	response to salt stress	0.0103146
		GO:0031667	response to nutrient levels	0.013621
		GO:0010033	response to organic substance	0.013621
		GO:0050236	pyridoxine:NADP 4-dehydrogenase activity	0.0137654
		GO:0043617	cellular response to sucrose starvation	0.0137654
		GO:0031668	cellular response to extracellular stimulus	0.0141932
		GO:0071496	cellular response to external stimulus	0.0156233
		GO:0006576	cellular biogenic amine metabolic process	0.0157037
		GO:0055085	transmembrane transport	0.0167145
		GO:0009067	aspartate family amino acid biosynthetic process	0.0167145
		GO:0006970	response to osmotic stress	0.0171694
		GO:0044283	small molecule biosynthetic process	0.018881
		GO:0008324	cation transmembrane transporter activity	0.0189646
		GO:0008509	anion transmembrane transporter activity	0.020015
		GO:0019419	sulfate reduction	0.0200547
		GO:0008295	spermidine biosynthetic process	0.020645
		GO:0008216	spermidine metabolic process	0.020645
		GO:0008652	cellular amino acid biosynthetic process	0.0212866
		GO:0016860	intramolecular oxidoreductase activity	0.0212866
		GO:2000030	regulation of response to red or far red light	0.023956
		GO:0009416	response to light stimulus	0.0261313
		GO:0022892	substrate-specific transporter activity	0.0261582
		GO:0016053	organic acid biosynthetic process	0.0261582
		GO:0046394	carboxylic acid biosynthetic process	0.0261582
		GO:0071702	organic substance transport	0.0262482
		GO:0044271	cellular nitrogen compound biosynthetic process	0.0274252
		GO:0009991	response to extracellular stimulus	0.0274252
		GO:0009975	cyclase activity	0.0274252
		GO:0045485	omega-6 fatty acid desaturase activity	0.0274252
		GO:0033741	adenylyl-sulfate reductase (glutathione) activity	0.0274252
		GO:0009611	response to wounding	0.0294348
		GO:0009314	response to radiation	0.0304041
		GO:0044106	cellular amine metabolic process	0.0317195
		GO:0009937	regulation of gibberellic acid mediated signaling pathway	0.0357022
		GO:0010325	raffinose family oligosaccharide biosynthetic process	0.0357022
		GO:0010200	response to chitin	0.0375157
		GO:0016638	oxidoreductase activity, acting on the CH-NH2 group of donors	0.038371
		GO:0051119	sugar transmembrane transporter activity	0.0420486
		GO:0009308	amine metabolic process	0.0426839
		GO:0009269	response to desiccation	0.0438335
		GO:0009415	response to water	0.0460207
NA, no result
FDR, false discovery rate
