# Supplementary material for: Comparative Transcriptomics Reveals Jasmonic Acid-Associated Metabolism Related to Cotton Fiber Initiation
Source: PLoS One. 2015 Jun 16;10(6):e0129854. doi: 10.1371/journal.pone.0129854 (PMC4469610; doi:10.1371/journal.pone.0129854)
Supplement: S4 Table — The same alphabet represented no significant difference. (XLS) [file pone.0129854.s004.xls]

## Sheet: Sheet1
Table S4 Statistical significance analysis of the expressions of AOCs in fiber mutant lines at -1 DPA.
materials		Xz-142 WX	XinWX	Xz-142	n2	XinFLM	TM-1
genes
GhAOC	relative expression level	0.0501±0.0011	0.0857±0.0012	0.0211±0.0019	0.0414±0.0011	0.0561±0.0008	0.0322±0.0037
	statistical significance	B	A	E	C	B	D
GhAOC2	relative expression level	0.0214±0.0036	0.02516±0.0009	0.0089±0.0005	0.0051±0.0004	0.0103±0.0013	0.0131±0.0012
	statistical significance	A	B	C	D	C	C
GhAOC3	relative expression level	0.1055±0.0179	0.0915±0.0105	0.0388±0.0116	0.0244±0.0055	0.0597±0.0067	0.0334±0.0043
	statistical significance	A	A	B	B	B	B
GhAOC4	relative expression level	0.0166±0.0044	0.0132±0.0004	0.0052±9.6E-05	0.0034±0.0002	0.0034±0.0008	0.0020±0.0002
	statistical significance	A	A	B	B	B	B
A, B, C, D, E indicated significant differences of expressional level (P<0.01) among different lines.
The same alphabet represented no significant difference.
